# Supplementary material for: Multi-City Analysis of the Acute Effect of Polish Smog on Cause-Specific Mortality (EP-PARTICLES Study)
Source: Int J Environ Res Public Health. 2023 Apr 18;20(8):5566. doi: 10.3390/ijerph20085566 (PMC10139136; doi:10.3390/ijerph20085566)
Supplement: Supplementary file 1 [file ijerph-20-05566-s001.zip]

Archive with 1 entries (1 files):
- ijerph-2195395-supplementary.pdf
